# Supplementary material for: Distinct Plasma Immune Profile in ALS Implicates sTNFR-II in pAMPK/Leptin Homeostasis
Source: Int J Mol Sci. 2023 Mar 7;24(6):5065. doi: 10.3390/ijms24065065 (PMC10049559; doi:10.3390/ijms24065065)
Supplement: Supplementary file 1 [file ijms-24-05065-s001.zip]

Archive with 1 entries (1 files):
- ijms-2161410-supplementary.pdf
